# Supplementary material for: Revealing the History and Mystery of RNA-Seq
Source: Curr Issues Mol Biol. 2023 Feb 24;45(3):1860–74. doi: 10.3390/cimb45030120 (PMC10047236; doi:10.3390/cimb45030120)
Supplement: Supplementary file 1 [file cimb-45-00120-s001.zip]

Archive with 1 entries (1 files):
- cimb-2206633-supplementary.pdf
